# Supplementary material for: Long-Term Health-Related Quality of Life following Acute Type A Aortic Dissection with a Focus on Male–Female Differences: A Cross Sectional Study
Source: J Clin Med. 2024 Apr 13;13(8):2265. doi: 10.3390/jcm13082265 (PMC11050969; doi:10.3390/jcm13082265)
Supplement: Supplementary file 1 [file jcm-13-02265-s001.zip]

Archive with 1 entries (1 files):
- jcm-2912843-supplementary.pdf
